# Supplementary material for: Comparison of the Effect of Amaranth Oil vs. Rapeseed Oil on Selected Atherosclerosis Markers in Overweight and Obese Subjects: A Randomized Double-Blind Cross-Over Trial
Source: Int J Environ Res Public Health. 2021 Aug 12;18(16):8540. doi: 10.3390/ijerph18168540 (PMC8391583; doi:10.3390/ijerph18168540)
Supplement: Supplementary file 1 [file ijerph-18-08540-s001.zip]

Archive with 1 entries (1 files):
- ijerph-1280403-supplementary.pdf
